# Supplementary material for: Micropatterning of Metal Nanoparticle Ink by Laser-Induced Thermocapillary Flow
Source: Nanomaterials (Basel). 2018 Aug 22;8(9):645. doi: 10.3390/nano8090645 (PMC6165030; doi:10.3390/nano8090645)
Supplement: Supplementary file 1 [file nanomaterials-08-00645-s001.zip]

Archive with 1 entries (1 files):
- nanomaterials-336633-SI.pdf
